# Supplementary material for: Challenges for Developing Palliative Care Services in Resource- Limited Settings of Kazakhstan
Source: Public Health Rev. 2023 Aug 18;44:1605672. doi: 10.3389/phrs.2023.1605672 (PMC10476099; doi:10.3389/phrs.2023.1605672)
Supplement: Supplementary file 1 [file Table3.xlsx]

## Sheet: сестринский
Показатели использования коечного фонда круглосуточных стационаров, оказывающих помощь в рамках ГОБМП и ОСМС по профилю "Сестринский уход", за период с 01.01.2021 г по 31.12.2021 г.
№ п/п	Регионы	Количество коек (факт)	Количество коек (среднегодовые)	Число пролеченных больных	Проведено койко-дней	Работа койки	Оборот койки	СДПБ
1	2		4	5	6	7	8	9
1	Акмолинская	0	18	26	165	9.16667	1.44444	6.34615
2	Актюбинская	0	0	0	0	0	0	0
3	Алматинская	0	0	0	0	0	0	0
4	Атырауская	0	0	3	65	0	0	21.6667
5	ВКО	2	1	2.5	11	11	2.5	4.4
6	Жамбылская	0	0	2	28	0	0	14
7	ЗКО	0	0	0.5	13	0	0	26
8	Карагандинская	0	1	29.5	717	717	29.5	24.3051
9	Костанайская	0	7	41.5	485	69.2857	5.92857	11.6867
10	Кызылординская	0	0	22.5	280	0	0	12.4444
11	Мангистауская	0	0	0	0	0	0	0
12	Павлодарская	0	0.3	0	0	0	0	0
13	СКО	30	41	3	82	2	0.0731707	27.3333
14	Туркестанская	6	5	0	0	0	0	0
15	г.Алматы	0	0	0	0	0	0	0
16	г.Нур-Султан	0	0	0	0	0	0	0
17	г. Шымкент	0	0	0	0	0	0	0
РК		38	73.3	130.5	1846	25.1842	1.78035	14.1456

## Sheet: паллиатив
Показатели использования коечного фонда круглосуточных стационаров, оказывающих помощь в рамках ГОБМП и ОСМС по профилю "Паллиативная помощь", за период с 01.01.2021 г по 31.12.2021 г.
№ п/п	Регионы	Количество коек (факт)	Количество коек (среднегодовые)	Число пролеченных больных	Проведено койко-дней	Работа койки	Оборот койки	СДПБ
1	2		4	5	6	7	8	9
1	Акмолинская	109	90	1403.5	24537	272.633	15.5944	17.4827
2	Актюбинская	59	60	972	12330	205.5	16.2	12.6852
3	Алматинская	100	108	1074	18974	175.685	9.94444	17.6667
4	Атырауская	34	41	669	5656	137.951	16.3171	8.45441
5	ВКО	137	142	1763.5	34072	239.944	12.419	19.3207
6	Жамбылская	131	127	1704	29374	231.291	13.4173	17.2383
7	ЗКО	164	161	2312	33022	205.106	14.3602	14.2829
8	Карагандинская	154	166	1001	34677	208.898	6.03012	34.6424
9	Костанайская	205	197	2491.5	34707	176.178	12.6472	13.9302
10	Кызылординская	105	105	1636	24461	232.962	15.581	14.9517
11	Мангистауская	64	65	1181.5	13766	211.785	18.1769	11.6513
12	Павлодарская	108	108.4	1083	20817	192.039	9.99077	19.2216
13	СКО	70	68	678	15894	233.735	9.97059	23.4425
14	Туркестанская	55	57	699.5	9421	165.281	12.2719	13.4682
15	г.Алматы	140	140	2403.5	49637	354.55	17.1679	20.652
16	г.Нур-Султан	145	145	2052.5	38675	266.724	14.1552	18.8429
17	г. Шымкент	93	93	1904	29967	322.226	20.4731	15.739
РК		1873	1873.4	25028.5	429987	229.522	13.3599	17.1799

## Sheet: 2021
Indicators of utilization of bed capacity of 24-hour inpatient facilities providing care on the profile "Palliative + Nursing", for the period from 01.01.2021 to 31.12.2021.
№	Region	Number of beds	Number of patients	Bed-days spent	Days per year	Bed turnover	Days per patient
1	2	4	5	6	7	8	9
1	Akmola	108	1429.5	24702	228.722	13.2361	17.2802
2	Aktobe	60	972	12330	205.5	16.2	12.6852
3	Almaty	108	1074	18974	175.685	9.94444	17.6667
4	Atyrau	41	672	5721	139.537	16.3902	8.51339
5	West KZ	143	1766	34083	238.343	12.3497	19.2995
6	Zhambyl	127	1706	29402	231.512	13.4331	17.2345
7	East KZ	161	2312.5	33035	205.186	14.3634	14.2854
8	Karagandinskaya	167	1030.5	35394	211.94	6.17066	34.3464
9	Kostanay	204	2533	35192	172.51	12.4167	13.8934
10	Kyzylorda	105	1658.5	24741	235.629	15.7952	14.9177
11	Mangistau	65	1181.5	13766	211.785	18.1769	11.6513
12	Pavlodar	108.7	1083	20817	191.509	9.9632	19.2216
13	North KZ	109	681	15976	146.569	6.24771	23.4596
14	Turkestan	62	699.5	9421	151.952	11.2823	13.4682
15	Almaty	140	2403.5	49637	354.55	17.1679	20.652
16	Nur-Sultan city	145	2052.5	38675	266.724	14.1552	18.8429
17	г. Shymkent	93	1904	29967	322.226	20.4731	15.739
Kazakhstan		1946.7	25159	431833	221.828	12.9239	17.1642
